# Supplementary material for: Family-Based Whole-Exome Analysis of Specific Language Impairment (SLI) Identifies Rare Variants in BUD13, a Component of the Retention and Splicing (RES) Complex
Source: Brain Sci. 2021 Dec 30;12(1):47. doi: 10.3390/brainsci12010047 (PMC8773923; doi:10.3390/brainsci12010047)
Supplement: Supplementary file 1 [file brainsci-12-00047-s001.zip › brainsci-1490268 Table_S8 Dec29-2021.xlsx]

## Sheet: Table S8. Candidate Genes
Gene	Phenotype associated	Review article or original article			Key
ABCC13	DLD/SLI	Chen et al., 2017; Mountford et al., 2019			DLD/SLI	developmental language disorder/specific language impairment
ANKK1	SSD	Guerra et al., 2019			DL	dyslexia
ANKR12	CAS	Guerra et al., 2019			CAS	childhood apraxia of speech
AP4E1	ST	Guerra et al., 2019			ST	stuttering
APOE	AP (aphasia)	Guerra et al., 2019			SSD	other speech sound disorders
ARHGEF39	DLD/SLI	Mountford et al., 2019			AP	aphasia
ARL17	DL	Guerra et al., 2019			DT	dysarthria
ATP13A4	CAS	Guerra et al., 2019			ASD	autism spectrum disorder
ATP2C2	DLD/SLI, ASD	Chen et al., 2017; Guerra et al., 2019; Mountford et al., 2019			*	genes with more than 1 variant in a single SLI proband from the SLI Consortium (not from Chen et al., 2017 list of candidate genes)
AUTS2	ASD	Chen et al., 2017; Mountford et al., 2019			^	genes with a stop gain variant in SLI proband from the SLI Consortium (not from Chen et al., 2017 list of candidate genes)
BCL11A	CAS with expressive language and mild language delay	Mountford et al., 2019
BDNF	SSD	Guerra et al., 2019
BIRC6*	DLD/SLI	Chen et al., 2017
C2ORF3	DL	Guerra et al., 2019
CDH18	CAS	Guerra et al., 2019
CHD3	CAS	Guerra et al., 2019; Mountford et al., 2019
CHRNA3	SSD	Guerra et al., 2019
CMIP	DLD/SLI, DL, ASD	Chen et al., 2017; Guerra et al., 2019; Mountford et al., 2019
CNTNAP1	CAS	Guerra et al., 2019
CNTNAP2	DLD/SLI, CAS, ST, DT, ASD	Chen et al., 2017; Guerra et al., 2019; Mountford et al., 2019
CNTNAP5	ASD, DL	Chen et al., 2017; Mountford et al., 2019
COL4A2	DLD/SLI	Guerra et al., 2019
COMT	DL	Guerra et al., 2019
CTTNBP2	ASD	Guerra et al., 2019
CYP19A1	SSD	Guerra et al., 2019
DCDC2	SSD, DL	Chen et al., 2017; Guerra et al., 2019; Mountford et al., 2019
DGK1	DL	Guerra et al., 2019
DOCK4	ASD, DL	Chen et al., 2017; Mountford et al., 2019
DRD2	SSD	Guerra et al., 2019
DYM	DL	Guerra et al., 2019
DYX1C1	DL, SSD	Chen et al., 2017; Guerra et al., 2019; Mountford et al., 2019
DYX2	DL, ASD	Guerra et al., 2019
DYX3	DL	Guerra et al., 2019
DYX5	DL, SSD	Guerra et al., 2019
DYX6	DL	Guerra et al., 2019
DYX8	DL, SSD	Guerra et al., 2019
DYX9	DL	Guerra et al., 2019
ELKS	CAS	Guerra et al., 2019
ELP4	SSD	Guerra et al., 2019
EN2	ASD	Guerra et al., 2019
ERC1	CAS	Chen et al., 2017; Mountford et al., 2019
FAT3*	DLD/SLI	Chen et al., 2017
FLCN	CAS	Guerra et al., 2019
FLNB*	DLD/SLI	Chen et al., 2017
FLNC	DL	Mountford et al., 2019
FOXP1	CAS, DT, DLD/SLI, ASD	Chen et al., 2017; Guerra et al., 2019; Mountford et al., 2019
FOXP2	CAS, SSD	Chen et al., 2017; Guerra et al., 2019; Mountford et al., 2019
GCFC2	ASD	Guerra et al., 2019
GLI3	AP (aphasia)	Guerra et al., 2019
GLP2R	CAS, ASD	Guerra et al., 2019
GNPTAB	ST	Guerra et al., 2019
GNPTG	ST	Guerra et al., 2019
GRIN2A	focal epilepsy with speech disorder, with or without mental retardation	Chen et al., 2017; Mountford et al., 2019
GRIN2B	ID, ASD,	Chen et al., 2017; Mountford et al., 2019
GRN	AP (aphasia)	Guerra et al., 2019
HRAS	ASD	Guerra et al., 2019
IDO2^	DLD/SLI	Chen et al., 2017
KAT6A	CAS	Guerra et al., 2019; Mountford et al., 2019
KIAA0319	DL, SSD, DLD/SLI, CAS, ASD	Chen et al., 2017; Guerra et al., 2019; Mountford et al., 2019
KIAA0586*	DLD/SLI	Chen et al., 2017
KIAA1267	DL	Guerra et al., 2019
KMT2D*	DLD/SLI	Chen et al., 2017
LRRC37A	DL	Guerra et al., 2019
MC5R	DL	Guerra et al., 2019
MED13L	ASD	Guerra et al., 2019
MET	ASD	Guerra et al., 2019
MKL2	CAS	Mountford et al., 2019
MRPL19	DL	Guerra et al., 2019
MUC6^	DLD/SLI	Chen et al., 2017
MYO10	CAS	Guerra et al., 2019
MYO16*	DLD/SLI	Chen et al., 2017
MYO19*	DLD/SLI	Chen et al., 2017
NAGPA	ST	Guerra et al., 2019
NBEA	ASD	Guerra et al., 2019
NCOR1	CAS	Guerra et al., 2019
NDST4	DLD/SLI	Guerra et al., 2019; Mountford et al., 2019
NEDD4L	DL	Guerra et al., 2019
NEK8	CAS	Guerra et al., 2019
NFXL1	DLD/SLI	Chen et al., 2017; Guerra et al., 2019; Mountford et al., 2019
NIPBL	CAS	Guerra et al., 2019
NOP9	DLD/SLI	Guerra et al., 2019; Mountford et al., 2019
NSF	DL	Guerra et al., 2019
NSFP1	DL	Guerra et al., 2019
NUDT16L1^	DLD/SLI	Chen et al., 2017
OR52B2*^	DLD/SLI	Chen et al., 2017
OR6P1^	DLD/SLI	Chen et al., 2017
OXR1^	DLD/SLI	Chen et al., 2017
PALB2*	DLD/SLI	Chen et al., 2017
PAX6	SSD	Guerra et al., 2019
PCDH11X	DL	Guerra et al., 2019
PSEN1	AP (aphasia)	Guerra et al., 2019
PTEN	ASD	Guerra et al., 2019
RBFOX2	DLD/SLI with DL	Guerra et al., 2019; Mountford et al., 2019
ROBO1	SSD, DL, ASD	Chen et al., 2017; Guerra et al., 2019; Mountford et al., 2019
ROBO2	DLD/SLI, DL	Guerra et al., 2019; Mountford et al., 2019
SCN9A*	DLD/SLI	Chen et al., 2017
SEMA6D	DLD/SLI	Chen et al., 2017; Mountford et al., 2019
SETBP1	CAS, DLD/SLI	Chen et al., 2017; Guerra et al., 2019; Mountford et al., 2019
SETD1A	CAS	Guerra et al., 2019; Mountford et al., 2019
SETX	CAS, DT	Guerra et al., 2019
SMCR8	CAS	Guerra et al., 2019
SRPX2	DLD/SLI, ASD, rolandic seizures and itellectual disability	Chen et al., 2017; Guerra et al., 2019
STARD9*	DLD/SLI	Chen et al., 2017
SYNPR^	DLD/SLI	Chen et al., 2017
TDP-43	AP (aphasia)	Guerra et al., 2019
TM4SF20	DLD/SLI	Mountford et al., 2019
TNRC6B	CAS	Guerra et al., 2019; Mountford et al., 2019
TTRAP	DL	Guerra et al., 2019
WDR5	CAS	Guerra et al., 2019; Mountford et al., 2019
ZFHX4	CAS	Guerra et al., 2019; Mountford et al., 2019
ZGRF1	CAS	Guerra et al., 2019
ZNF385D	DLD/SLI	Guerra et al., 2019
ZNF277	DLD/SLI	Ceroni et al., 2014
